# Supplementary material for: Residual Microcalcifications After Neoadjuvant Chemotherapy: Implications for Surgical Decision-Making—A Systematic Review
Source: J Clin Med. 2026 Jan 7;15(2):451. doi: 10.3390/jcm15020451 (PMC12842292; doi:10.3390/jcm15020451)
Supplement: Supplementary file 1 [file jcm-15-00451-s001.zip]

Archive with 6 entries (6 files):
- PRISMA-S_Checklist_MDPI.pdf
- PRISMA_2020_Checklist_.pdf
- PRISMA_FlowDiagram.pdf
- Supplementary_Table S1_revised.pdf
- Supplementary_Table_S2_Search_Strategy.pdf
- Supplementary_Table_S3_Study_Heterogeneity.pdf
